# Supplementary material for: The Influence of Probiotic Lactobacilli on COVID-19 and the Microbiota
Source: Nutrients. 2024 Apr 30;16(9):1350. doi: 10.3390/nu16091350 (PMC11085918; doi:10.3390/nu16091350)
Supplement: Supplementary file 1 [file nutrients-16-01350-s001.zip]

Archive with 2 entries (2 files):
- Supplement S1.pdf
- Supplementary File S2.xlsx
