# Supplementary material for: The Influence of Probiotic Lactobacilli on COVID-19 and the Microbiota
Source: Nutrients. 2024 Apr 30;16(9):1350. doi: 10.3390/nu16091350 (PMC11085918; doi:10.3390/nu16091350)
Supplement: Supplementary file 1 [file nutrients-16-01350-s001.zip › Supplementary File S2.xlsx]

## Sheet: Planilha 1
Authors	Year	Paper	DOI	Journal	Country	N	Groups	Probiotics	Outcome	Clinical relevance
Ceccarelli, G.; et al.	2020	Oral Bacteriotherapy in Patients With COVID-19: A Retrospective Cohort Study	10.3389/fnut.2020.613928	Frontiers in Nutrition	Italy	200	112 non-probiotic group 88 probiotic group	Sivomixx® containing Streptococcus thermophilus DSM 32245, Bifidobacterium lactis DSM 32246, Bifidobacterium lactis DSM 32247, Lactobacillus acidophilus DSM 32241, Lactobacillus helveticus DSM 32242, Lactobacillus paracasei DSM 32243, Lactobacillus plantarum DSM 32244, and Lactobacillus brevis DSM 27961	Significant reduction in the risk of death.	Beneficial
De Boeck, I.; et al.	2022	Randomized, Double-Blind, Placebo-Controlled Trial of a Throat Spray with Selected Lactobacilli in COVID-19 Outpatients	10.1128/spectrum.01682-22	Microbiology Spectrum	Belgiun	64	34 probiotc group 30 non-probiotic group	Lacticaseibacillus casei AMBR2, Lacticaseibacillus rhamnosus GG, and Lactiplantibacillus plantarum WCFS1	Score of acute symptoms negatively associated with administered Lactobacillus genus.	Beneficial
d'Ettorre, G.; et al.	2020	Challenges in the Management of SARS-CoV2 Infection: The Role of Oral Bacteriotherapy as Complementary Therapeutic Strategy to Avoid the Progression of COVID-19	10.3389/fmed.2020.00389	Frontiers in Medicine	Italy	70	28 probiotic group 42 non-probiotic group	Sivomixx® containing Streptococcus thermophilus DSM 32345 , Lactobacillus acidophilus DSM 32241, Lactobacillus helveticus DSM 32242 Lactobacillus paracasei DSM 32243, Lactobacillus plantarum DSM 32244, Lactobacillus brevis DSM 27961, Bifidobacterium lactis DSM 32246, and Bifidobacterium lactis DSM 32247	Remission of diarrhea, reduction in other symptoms, 8x lower risk of developing respiratory failure	Beneficial
Ivashkin, V.; et al.	2021	Efficacy of a Probiotic Consisting of Lacticaseibacillus rhamnosus PDV 1705, Bifidobacterium bifidum PDV 0903, Bifidobacterium longum subsp. infantis PDV 1911, and Bifidobacterium longum subsp. longum PDV 2301 in the Treatment of Hospitalized Patients with COVID-19: a Randomized Controlled Trial.	10.1007/s12602-021-09858-5	Probiotics and Antimicrobial Proteins	Russian	202	101 probiotic group 101 non-probiotic group	Florasan-D containing Lacticaseibacillus rhamnosus PDV 1705, Bifidobacterium bifidum PDV 0903, Bifidobacterium longum subsp. infantis PDV 1911, and Bifidobacterium longum subsp. longum PDV 2301	Average reduction of two days in the duration of viral diarrhea and prevention of hospital-acquired diarrhea for patients receiving a single antibiotic	Beneficial
Khodadoostan, M.; et al.	2023	Effect of synbiotics on inflammatory markers and white blood cell count in COVID-19 patients: a randomized, double-blind, placebo-controlled clinical trial	10.1108/NFS-06-2022-0195	Nutrition and Food Science	Iran	80 (55¹)	28 probiotic group 27 non-probiotic group	Lactobacillus casei, Lactobacillus rhamnosus, Streptococcus thermophilus, Bifidobacterium breve, Lactobacillus acidophilus, Bifidobacterium longum, and Lactobacillus bulgaricus	No significant differences were observed.	No difference
Laterza, L.; et al.	2023	Ecology and Machine Learning-Based Classification Models of Gut Microbiota and Inflammatory Markers May Evaluate the Effects of Probiotic Supplementation in Patients Recently Recovered from COVID-19	10.3390/ijms24076623	International journal of molecular sciences	Italy	19	19 post-COVID-19 patients	VSL#3® (lot number 909031) containing Lactobacillus paracasei BP07, Lactobacillus plantarum BP06, Lactobacillus acidophilus BA05, Lactobacillus helveticus BD08 (previously identified as L. delbrueckii subsp. bulgaricus), Bifidobacterium animalis subsp. lactis BL03 (previously identified as B. longum), Bifidobacterium animalis subsp. lactis BI04 (previously identified as B. infantis), Bifidobacter…	Significant reduction of IL-6, TNF-ALFA, IL-12RA and citrulline	Beneficial
Li, Q.; et al	2021	The role of probiotics in coronavirus disease-19 infection in Wuhan A retrospective study of 311 severe patients	10.1016/j.intimp.2021.107531	International Immunopharmacology	China	311	123 probiotic group 188 non-probiotic group	Bifidobacterium infantis , Lactobacillus acidophilus , Dung enterococcus, Bacillus cereus, Bifidobacterium longum , Lactobacillus bulgaricus , Streptococcus termófilos, Bacillus subtilis, Enterococcus faecium, and Bacillus subtilis	No significant differences were observed.	No difference
Navarro-López, V.; et al.	2022	Oral intake of Kluyveromyces marxianus B0399 plus Lactobacillus rhamnosus CECT 30579 to mitigate symptoms in COVID-19 patients: A randomized open label clinical trial.	10.1016/j.medmic.2022.100061	Medicine in Microecology	Spain	41	26 (24¹)probiotics groups 15 non-probiotic group	Kluyveromyces marxianus B0399 together with Lactobacillus rhamnosus CECT 30579	Improvement in symptoms of pyrosis and abdominal pain; overall symptom improvement.	Beneficial
Saviano, A.; et al.	2022	COVID-19 Pneumonia and Gut Inflammation: The Role of a Mix of Three Probiotic Strains in Reducing Inflammatory Markers and Need for Oxygen Support	10.3390/jcm11133758	Journal of Clinical Medicine	Italy	80	40 probiotics group 40 non-probiotic group	Lactibiane Iki® containing Bifidobacterium lactis LA 304, Lactobacillus salivarius LA 302, and Lactobacillus acidophilus LA 201	Lower values of fecal calprotectin, reduction of the inflammatory marker CRP, faster and continuous reduction needed for O2 support, lower mean length of hospitalization	Beneficial
Vaezi, M.; et al.	2023	The effect of synbiotic adjunct therapy on clinical and paraclinical outcomes in hospitalized COVID-19 patients: A randomized placebo-controlled trial	10.1002/jmv.28463	Journal of medical virology	Iran	76	38 probiotics groups 38 on-probiotic group	LactoCare® containing Lactobacillus rhamnosus,Lactobacillu helveticus, Lactobacillus casei, Bifidobacterium lactis, Lactobacillus acidophilus, Bifidobacterium breve, Lactobacillus bulgaricus, Bifidobacterium longum, Lactobacillus plantarum, Bifidobacterium bifidum, Lactobacillus gasseri, and Streptococcus thermophilus	Reduction in IL-6 levels and white blood cell count	Beneficial
Wang, H.; et al.	2021	The efficacy of probiotics in patients with severe COVID-19	10.21037/apm-21-3373	Annals of Palliative Medicine	China	58	23 probiotic group 35 non-probiotic group	Bifidobacterium longum, live Lactobacillus bulgaricus, and Streptococcus thermophilus	Reduction in diarrhea and inflammatory markers PCT and CRP; increase in albumin levels and lymphocyte count. Shorter time to negative SARS-CoV-2 test	Beneficial
¹ N patients analysed
